# Supplementary material for: A Novel Antimicrobial Peptide Spampcin56–86 from Scylla paramamosain Exerting Rapid Bactericidal and Anti-Biofilm Activity In Vitro and Anti-Infection In Vivo
Source: Int J Mol Sci. 2022 Nov 1;23(21):13316. doi: 10.3390/ijms232113316 (PMC9653689; doi:10.3390/ijms232113316)
Supplement: Supplementary file 1 [file ijms-23-13316-s001.zip]

Archive with 1 entries (1 files):
- ijms-1965401-supplementary.pdf
